# Supplementary material for: Divergent Rabies Virus Variant of Probable Bat Origin in 2 Gray Foxes, New Mexico, USA
Source: Emerg Infect Dis. 2022 Jun;28(6):1137–45. doi: 10.3201/eid2806.211718 (PMC9155866; doi:10.3201/eid2806.211718)
Supplement: Appendix 1 — Animals, primers, and nucleotide identities used for study of divergent rabies virus variant of probable bat origin in 2 gray foxes, New Mexico, USA. [file 21-1718-Techapp-s1.xlsx]

## Sheet: Appendix 1 Table 1
Article DOI: https://doi.org/10.3201/eid2806.211718
Divergent Rabies Virus Variant of Probable Bat Origin in 2 Gray Foxes, New Mexico, USA
Appendix 1 Table 1. Rabid animals detected in New Mexico by counties (2004 – 2019) included in the phylogenetic analysis
County	Host
	Bat	Skunk	Gray Fox	Coyote	Raccoon	Ring Tailed cat	Bobcat	Dog	Cat
Bernalillo	6	1
Chaves		3
Colfax	2	3		1
Curry		5	1						1
De Baca		7	1		1
Dona Ana	6		1
Eddy	5		1			1
Hidalgo							2
Lincoln		1	3
Otero	1
Quay	1	1
Rio Arriba	3	1
Roosevelt		2	1						1
San Juan	2	2
San Miguel	2
Santa Fe	6	5	5
Sierra	1		1
Taos	2
Valencia								1

## Sheet: Appendix 1 Table 2
Appendix 1 Table 2. Primers used to generate the complete genome.
Primer	Sequence
1F_Ln	ACGCTTAACGACAAAATCAGAG
500F_Ln	CCTAAGTTTGTATAGGTTGAGC
1800R_Ln	CCTGACTTCATCTGTCTGAC
2500F_Ln	AAAAACAGGCAACACCACTG
2500R_Ln	TCATCTCTGCAGGTCTTCACT
4400F_Ln	ATGGAAGCTGATGCTCATTAC
4400R_Ln	CAACCTTTTGAGGGGATGAC
6000F_Ln	TATGGGGATTGCTGATTGTGAC
6500R_Ln	TGCCCCCAATGTCTGTAAC
7400F_Ln	TATTCAGACAGATCTGACCTC
7800R_Ln	GCTACACATGGTCTCCTC
9100F_Ln	AACATAATGTCTCTGACAGGCCC
9300R_Ln	GTCCATGTCTGTGCATAAAGC
10400F_Ln	TGGGTCTGCTCTGCTCAACA
11100R_Ln	CCTCTGCATCTCGCTCTTGG
11900R_Ln	ACGCTTAACAAAAAAACAATAAAGA

## Sheet: Appendix 1 Table 3
Appendix 1 Table 3. Percentage of nucleotide identity of the novel RABV variant with RABV detected in Lasionycteris noctivagans, Perimyotis subflavus and bats of Lasiurine genus
	A16-0747/NM/Dona Ana/Bat_2009	AF394869/CA/Apallidus_1993	JQ685971/AZ/Apallidus_2009	A16-0754/NM/Otero/Bat_2009	A16-0762/NM/Bernadillo/Bat_2015	A17-0179/NM/Bernadillo/Bat_2011	GU644743/ID/Mcalifornicus_2005	A16-0761/NM/Taos/Bat_2015	GU644745/WA/Mcalifornicus_2004	KY203103/Canada/Mcalifornicus_2005	KY203100/Canada/Mcalifornicus_2005	AF394871/CA/Mcalifornicus_1987	GU644695/WA/Efuscus_2005	JQ685925/WA/Efuscus_2004	MW055098/OR/Bat_2017	AY039228/CO/Efuscus_1985	GU644655/IA/Efuscus_2005	GU644667/MI/Efuscus_2005	AY039229/PA/Efuscus_1984	AF351861/Canada/Efuscus_1972	AF351831/Canada/Efuscus_1989	JQ685920/PA/Efuscus_1984	AY039226/PA/Efuscus_1984	AF351860/CT/Efuscus_1998	AF351854/CT/Efuscus_1998	A16-0748/NM/Dona Ana/Bat_2009	A16-0749/NM/Dona Ana/Bat_2011	A16-0752/NM/Eddy/Bat_2012	A16-0755/NM/Dona Ana/Bat_2015	GU644782/MS/Tbrasiliensis_2004	GU991831/NM/Tbrasiliensis_2007	A16-0751/NM/Eddy/Bat_2012	A16-0763/NM/Bernadillo/Bat_2015	A16-0757/NM/Bernadillo/Bat_2015	FJ228487/NM/Tbrasiliensis_2006	FJ228492/El Salvador/Human_2002	JF693456/Colombia/Human_2008	FJ228493/Mexico/Cow_2003	A16-0764/NM/Eddy/Bat_2015	A16-0765/NM/Eddy/Bat_2013	A16-0759/NM/Rio Arriba/Bat_2015	GU644712/AZ/Lcinereus_2005	GU644730/ID/Lnoctivagans_2005	GU644715/ID/Lcinereus_2005	A16-0760/NM/Taos/Bat_2015	JQ685947/TN/Lcinereus_2004	A16-0766/NM/Quay/Bat_2015	AF394884/GA/Clayton_1982	A16-0756/NM/Bernadillo/Bat_2015
A16-0747/NM/Dona Ana/Bat_2009		99.41	98.67	97.85	92.81	93.04	93.26	93.48	93.11	92.96	94.22	93.93	92.44	92.22	92.07	92.59	92.52	92.74	92.52	92.81	92.52	92.22	92.07	92.52	92.67	90	89.78	89.85	89.93	89.93	89.78	89.48	89.56	89.48	88.74	89.41	89.78	89.11	88.37	88.3	88.37	88.37	88.37	88.52	88.52	88.44	88.3	88.37	88.3
AF394869/CA/Apallidus_1993	99.41		99.11	98.3	93.11	93.33	93.56	93.63	93.26	93.11	94.37	94.22	92.59	92.37	92.37	92.74	92.67	92.89	92.67	92.96	92.52	92.37	92.22	92.67	92.67	89.85	89.63	89.7	89.78	89.63	89.63	89.33	89.41	89.33	88.59	89.04	89.41	88.89	88.67	88.59	88.67	88.67	88.67	88.81	88.81	88.74	88.59	88.81	88.59
JQ685971/AZ/Apallidus_2009	98.67	99.11		97.85	93.11	93.19	93.41	93.48	93.11	93.11	94.07	94.07	92.37	92.15	92.15	92.52	92.44	92.81	92.74	92.59	92.3	92.15	92	92.52	92.52	89.56	89.33	89.41	89.48	89.33	89.19	89.19	89.26	89.19	88.59	89.19	89.41	89.04	88.37	88.3	88.37	88.37	88.37	88.52	88.52	88.44	88.3	88.37	88.3
A16-0754/NM/Otero/Bat_2009	97.85	98.3	97.85		92.52	92.81	92.81	92.89	92.37	92.37	93.56	93.41	91.93	91.7	91.7	92.07	92	92.3	92.15	92.52	91.56	91.63	91.48	91.93	91.93	89.56	89.33	89.41	89.48	89.33	89.19	89.04	89.11	89.04	88.3	88.81	89.19	88.67	88.59	88.52	88.59	88.59	88.59	88.59	88.59	88.67	88.52	88.59	88.59
A16-0762/NM/Bernadillo/Bat_2015	92.81	93.11	93.11	92.52		99.48	97.7	97.7	93.26	93.19	94.22	93.93	91.56	91.33	91.33	91.7	91.63	92	91.7	92.07	91.85	91.56	91.7	91.85	91.93	90.15	89.93	90	90.07	89.93	89.78	89.78	89.85	89.85	89.19	89.48	89.11	88.44	88.74	88.67	88.74	88.74	88.74	88.74	88.59	88.81	88.67	88.89	88.37
A17-0179/NM/Bernadillo/Bat_2011	93.04	93.33	93.19	92.81	99.48		97.93	97.93	93.48	93.26	94.44	94.15	91.85	91.63	91.63	92	91.93	92.3	92	92.37	91.93	91.63	91.78	91.78	92	90.22	90	90.07	90.15	90	89.85	89.85	89.93	89.93	89.41	89.56	89.33	88.67	88.96	88.89	88.96	88.96	88.96	88.96	88.81	88.89	88.89	88.96	88.59
GU644743/ID/Mcalifornicus_2005	93.26	93.56	93.41	92.81	97.7	97.93		97.78	93.7	93.26	94.52	94.3	91.93	91.7	91.7	92.07	92	92.37	92.07	92.3	91.85	92.22	92.22	92.22	92.3	90.52	90.37	90.44	90.52	90.37	90.07	90.07	90.15	90	89.63	90	89.56	88.96	89.56	89.56	89.48	89.48	89.48	89.48	89.33	89.41	89.41	89.48	89.33
A16-0761/NM/Taos/Bat_2015	93.48	93.63	93.48	92.89	97.7	97.93	97.78		93.93	93.63	94.74	94.59	92.59	92.37	92.22	92.74	92.67	93.04	92.74	92.89	92.74	92.07	92.22	92.22	92.44	90.52	90.3	90.44	90.44	90.3	90.15	90.15	90.22	90.07	89.85	89.85	89.7	89.19	89.41	89.33	89.41	89.41	89.41	89.41	89.26	89.33	89.33	89.41	89.19
GU644745/WA/Mcalifornicus_2004	93.11	93.26	93.11	92.37	93.26	93.48	93.7	93.93		98.59	97.26	95.11	92.07	91.85	91.85	92.22	92.15	92.52	92.22	92.07	91.85	91.85	91.85	92	91.93	90	89.78	89.85	89.93	89.78	89.7	89.41	89.48	89.63	88.81	89.63	89.85	88.3	88.74	88.52	88.74	88.59	88.59	88.59	88.44	88.52	88.52	88.74	88.44
KY203103/Canada/Mcalifornicus_2005	92.96	93.11	93.11	92.37	93.19	93.26	93.26	93.63	98.59		97.11	95.11	91.93	91.7	91.7	92.07	92	92.37	92.22	91.93	91.56	91.78	91.63	92.07	91.85	90.15	89.93	90	90.07	89.93	89.85	89.7	89.78	89.93	89.11	89.78	89.93	88.59	88.74	88.52	88.74	88.59	88.59	88.59	88.44	88.52	88.52	88.89	88.44
KY203100/Canada/Mcalifornicus_2005	94.22	94.37	94.07	93.56	94.22	94.44	94.52	94.74	97.26	97.11		95.7	92.59	92.37	92.37	92.74	92.67	92.89	92.44	92.74	92.37	92.81	92.81	92.96	92.96	90.67	90.44	90.52	90.59	90.44	90.37	90.07	90.15	90.15	89.41	89.7	90.07	88.74	88.81	88.74	88.81	88.81	88.81	88.81	88.67	88.74	88.74	88.96	88.81
AF394871/CA/Mcalifornicus_1987	93.93	94.22	94.07	93.41	93.93	94.15	94.3	94.59	95.11	95.11	95.7		93.33	93.11	93.11	93.48	93.41	93.63	93.26	92.96	92.44	93.04	93.04	92.96	93.04	90.67	90.44	90.59	90.59	90.74	90.52	90.37	90.44	90.44	89.78	90.07	89.93	89.48	88.67	88.59	88.52	88.67	88.67	88.67	88.52	88.59	88.74	88.81	88.67
GU644695/WA/Efuscus_2005	92.44	92.59	92.37	91.93	91.56	91.85	91.93	92.59	92.07	91.93	92.59	93.33		99.78	99.63	99.85	99.78	99.26	98.59	97.56	96.44	92.59	92.44	92.37	92.89	88.67	88.44	88.67	88.59	88.44	88.44	88.15	88.22	88.15	87.85	87.63	88	87.33	87.56	87.48	87.56	87.56	87.56	87.56	87.41	87.48	87.63	87.7	87.78
JQ685925/WA/Efuscus_2004	92.22	92.37	92.15	91.7	91.33	91.63	91.7	92.37	91.85	91.7	92.37	93.11	99.78		99.7	99.63	99.7	99.04	98.37	97.33	96.22	92.52	92.37	92.3	92.81	88.67	88.44	88.67	88.59	88.44	88.44	88.15	88.22	88.15	87.85	87.63	88	87.48	87.63	87.56	87.63	87.63	87.63	87.63	87.48	87.56	87.7	87.78	87.85
MW055098/OR/Bat_2017	92.07	92.37	92.15	91.7	91.33	91.63	91.7	92.22	91.85	91.7	92.37	93.11	99.63	99.7		99.48	99.41	98.89	98.22	97.33	96.07	92.52	92.37	92.3	92.81	88.52	88.3	88.52	88.44	88.3	88.3	88	88.07	88	87.7	87.63	87.85	87.19	87.78	87.7	87.78	87.78	87.78	87.78	87.63	87.7	87.85	87.93	88
AY039228/CO/Efuscus_1985	92.59	92.74	92.52	92.07	91.7	92	92.07	92.74	92.22	92.07	92.74	93.48	99.85	99.63	99.48		99.93	99.41	98.74	97.7	96.59	92.74	92.59	92.52	93.04	88.81	88.59	88.81	88.74	88.59	88.59	88.3	88.37	88.3	88	87.78	88.15	87.48	87.63	87.56	87.63	87.63	87.63	87.63	87.48	87.56	87.7	87.78	87.85
GU644655/IA/Efuscus_2005	92.52	92.67	92.44	92	91.63	91.93	92	92.67	92.15	92	92.67	93.41	99.78	99.7	99.41	99.93		99.33	98.67	97.63	96.52	92.67	92.52	92.44	92.96	88.74	88.52	88.74	88.67	88.52	88.52	88.22	88.3	88.22	87.93	87.7	88.07	87.56	87.56	87.48	87.56	87.56	87.56	87.56	87.41	87.48	87.63	87.7	87.78
GU644667/MI/Efuscus_2005	92.74	92.89	92.81	92.3	92	92.3	92.37	93.04	92.52	92.37	92.89	93.63	99.26	99.04	98.89	99.41	99.33		98.89	97.7	96.59	92.89	92.74	92.67	93.19	88.96	88.74	88.81	88.89	88.74	88.89	88.44	88.52	88.44	88.3	88.15	88.52	87.7	87.93	87.85	87.93	87.93	87.78	87.78	87.63	87.7	87.85	87.93	88
AY039229/PA/Efuscus_1984	92.52	92.67	92.74	92.15	91.7	92	92.07	92.74	92.22	92.22	92.44	93.26	98.59	98.37	98.22	98.74	98.67	98.89		98.22	96.52	92.96	92.81	92.74	93.26	88.44	88.22	88.3	88.37	88.22	88.37	88.07	88.15	88.07	87.93	87.93	88.3	87.33	87.85	87.78	87.85	87.85	87.85	87.85	87.7	87.78	87.93	88	88.15
AF351861/Canada/Efuscus_1972	92.81	92.96	92.59	92.52	92.07	92.37	92.3	92.89	92.07	91.93	92.74	92.96	97.56	97.33	97.33	97.7	97.63	97.7	98.22		96.52	93.26	93.26	93.04	93.56	89.04	88.81	88.89	88.96	88.81	88.96	88.52	88.59	88.52	88.22	88.37	88.59	87.63	88.22	88.15	88.22	88.22	88.22	88.22	88.07	88.15	88.15	88.37	88.59
AF351831/Canada/Efuscus_1989	92.52	92.52	92.3	91.56	91.85	91.93	91.85	92.74	91.85	91.56	92.37	92.44	96.44	96.22	96.07	96.59	96.52	96.59	96.52	96.52		93.19	93.04	93.11	93.19	88.37	88.15	88.22	88.3	88.15	88.15	87.85	87.93	87.85	87.7	87.85	87.85	87.48	88.15	88.15	88.15	88.15	88.3	88.15	88	88.07	88.07	88.3	88.3
JQ685920/PA/Efuscus_1984	92.22	92.37	92.15	91.63	91.56	91.63	92.22	92.07	91.85	91.78	92.81	93.04	92.59	92.52	92.52	92.74	92.67	92.89	92.96	93.26	93.19		99.41	98.74	98.37	88.44	88.22	88.3	88.37	88.22	87.93	87.85	87.93	87.78	87.7	88.96	88.07	87.56	87.7	87.63	87.7	87.7	87.7	87.7	87.56	87.78	87.78	88.15	87.63
AY039226/PA/Efuscus_1984	92.07	92.22	92	91.48	91.7	91.78	92.22	92.22	91.85	91.63	92.81	93.04	92.44	92.37	92.37	92.59	92.52	92.74	92.81	93.26	93.04	99.41		98.44	98.22	88.3	88.07	88.15	88.22	88.07	87.93	87.7	87.78	87.63	87.56	88.67	87.78	87.26	88	87.93	87.85	88	88	88	87.85	88.07	88.07	88.3	88.07
AF351860/CT/Efuscus_1998	92.52	92.67	92.52	91.93	91.85	91.78	92.22	92.22	92	92.07	92.96	92.96	92.37	92.3	92.3	92.52	92.44	92.67	92.74	93.04	93.11	98.74	98.44		98.15	88.07	87.85	87.93	88	87.85	87.7	87.48	87.56	87.41	87.33	88.81	88.37	87.41	87.93	87.85	87.93	87.93	87.93	87.93	87.78	88	88	88.37	87.85
AF351854/CT/Efuscus_1998	92.67	92.67	92.52	91.93	91.93	92	92.3	92.44	91.93	91.85	92.96	93.04	92.89	92.81	92.81	93.04	92.96	93.19	93.26	93.56	93.19	98.37	98.22	98.15		88.81	88.59	88.67	88.74	88.74	88.44	88.22	88.37	88.15	88.07	89.11	88.37	88	87.63	87.56	87.63	87.63	87.63	87.63	87.48	87.7	87.7	87.93	87.7
A16-0748/NM/Dona Ana/Bat_2009	90	89.85	89.56	89.56	90.15	90.22	90.52	90.52	90	90.15	90.67	90.67	88.67	88.67	88.52	88.81	88.74	88.96	88.44	89.04	88.37	88.44	88.3	88.07	88.81		99.78	99.56	99.78	99.56	99.11	99.26	98.96	99.04	98.07	94.15	94	93.41	87.33	87.48	87.41	87.41	87.41	87.56	87.41	87.48	87.33	87.7	87.48
A16-0749/NM/Dona Ana/Bat_2011	89.78	89.63	89.33	89.33	89.93	90	90.37	90.3	89.78	89.93	90.44	90.44	88.44	88.44	88.3	88.59	88.52	88.74	88.22	88.81	88.15	88.22	88.07	87.85	88.59	99.78		99.48	99.7	99.48	99.04	99.19	98.89	98.96	98	94.07	93.93	93.33	87.11	87.26	87.19	87.19	87.19	87.33	87.19	87.26	87.11	87.48	87.26
A16-0752/NM/Eddy/Bat_2012	89.85	89.7	89.41	89.41	90	90.07	90.44	90.44	89.85	90	90.52	90.59	88.67	88.67	88.52	88.81	88.74	88.81	88.3	88.89	88.22	88.3	88.15	87.93	88.67	99.56	99.48		99.48	99.26	98.81	98.96	98.81	98.74	97.78	94	93.85	93.33	87.11	87.26	87.19	87.19	87.19	87.33	87.19	87.26	87.11	87.48	87.26
A16-0755/NM/Dona Ana/Bat_2015	89.93	89.78	89.48	89.48	90.07	90.15	90.52	90.44	89.93	90.07	90.59	90.59	88.59	88.59	88.44	88.74	88.67	88.89	88.37	88.96	88.3	88.37	88.22	88	88.74	99.78	99.7	99.48		99.48	99.04	99.19	98.89	98.96	98.15	94.07	93.93	93.33	87.41	87.56	87.48	87.48	87.48	87.63	87.48	87.56	87.41	87.78	87.56
GU644782/MS/Tbrasiliensis_2004	89.93	89.63	89.33	89.33	89.93	90	90.37	90.3	89.78	89.93	90.44	90.74	88.44	88.44	88.3	88.59	88.52	88.74	88.22	88.81	88.15	88.22	88.07	87.85	88.74	99.56	99.48	99.26	99.48		99.26	99.41	99.11	99.19	98.22	94.22	94.15	93.41	87.19	87.33	87.26	87.26	87.26	87.41	87.26	87.33	87.19	87.56	87.33
GU991831/NM/Tbrasiliensis_2007	89.78	89.63	89.19	89.19	89.78	89.85	90.07	90.15	89.7	89.85	90.37	90.52	88.44	88.44	88.3	88.59	88.52	88.89	88.37	88.96	88.15	87.93	87.93	87.7	88.44	99.11	99.04	98.81	99.04	99.26		99.11	98.81	98.89	97.93	93.7	93.63	93.19	86.89	87.04	86.96	86.96	86.96	87.11	86.96	87.04	86.89	87.26	87.04
A16-0751/NM/Eddy/Bat_2012	89.48	89.33	89.19	89.04	89.78	89.85	90.07	90.15	89.41	89.7	90.07	90.37	88.15	88.15	88	88.3	88.22	88.44	88.07	88.52	87.85	87.85	87.7	87.48	88.22	99.26	99.19	98.96	99.19	99.41	99.11		99.7	99.63	98.81	94	93.93	93.33	86.96	87.11	87.04	87.04	87.04	87.19	87.04	87.11	86.96	87.33	87.11
A16-0763/NM/Bernadillo/Bat_2015	89.56	89.41	89.26	89.11	89.85	89.93	90.15	90.22	89.48	89.78	90.15	90.44	88.22	88.22	88.07	88.37	88.3	88.52	88.15	88.59	87.93	87.93	87.78	87.56	88.37	98.96	98.89	98.81	98.89	99.11	98.81	99.7		99.33	98.52	93.85	93.78	93.19	86.74	86.89	86.81	86.81	86.81	86.96	86.81	86.89	86.74	87.11	86.89
A16-0757/NM/Bernadillo/Bat_2015	89.48	89.33	89.19	89.04	89.85	89.93	90	90.07	89.63	89.93	90.15	90.44	88.15	88.15	88	88.3	88.22	88.44	88.07	88.52	87.85	87.78	87.63	87.41	88.15	99.04	98.96	98.74	98.96	99.19	98.89	99.63	99.33		98.44	93.63	93.56	93.04	87.04	87.19	87.11	87.11	87.11	87.26	87.11	87.19	87.04	87.41	87.04
FJ228487/NM/Tbrasiliensis_2006	88.74	88.59	88.59	88.3	89.19	89.41	89.63	89.85	88.81	89.11	89.41	89.78	87.85	87.85	87.7	88	87.93	88.3	87.93	88.22	87.7	87.7	87.56	87.33	88.07	98.07	98	97.78	98.15	98.22	97.93	98.81	98.52	98.44		93.7	93.48	92.96	86.74	86.81	86.59	86.59	86.59	86.74	86.59	86.52	86.52	86.74	86.67
FJ228492/El Salvador/Human_2002	89.41	89.04	89.19	88.81	89.48	89.56	90	89.85	89.63	89.78	89.7	90.07	87.63	87.63	87.63	87.78	87.7	88.15	87.93	88.37	87.85	88.96	88.67	88.81	89.11	94.15	94.07	94	94.07	94.22	93.7	94	93.85	93.63	93.7		97.33	93.56	87.19	86.96	86.89	86.89	86.89	87.04	87.04	87.11	86.81	87.19	86.74
JF693456/Colombia/Human_2008	89.78	89.41	89.41	89.19	89.11	89.33	89.56	89.7	89.85	89.93	90.07	89.93	88	88	87.85	88.15	88.07	88.52	88.3	88.59	87.85	88.07	87.78	88.37	88.37	94	93.93	93.85	93.93	94.15	93.63	93.93	93.78	93.56	93.48	97.33		93.56	87.04	86.96	87.04	87.04	87.04	87.19	87.19	87.11	86.89	87.33	87.11
FJ228493/Mexico/Cow_2003	89.11	88.89	89.04	88.67	88.44	88.67	88.96	89.19	88.3	88.59	88.74	89.48	87.33	87.48	87.19	87.48	87.56	87.7	87.33	87.63	87.48	87.56	87.26	87.41	88	93.41	93.33	93.33	93.33	93.41	93.19	93.33	93.19	93.04	92.96	93.56	93.56		85.85	85.93	85.85	85.85	85.85	86	86	85.93	85.78	86.15	85.78
A16-0764/NM/Eddy/Bat_2015	88.37	88.67	88.37	88.59	88.74	88.96	89.56	89.41	88.74	88.74	88.81	88.67	87.56	87.63	87.78	87.63	87.56	87.93	87.85	88.22	88.15	87.7	88	87.93	87.63	87.33	87.11	87.11	87.41	87.19	86.89	86.96	86.74	87.04	86.74	87.19	87.04	85.85		99.56	99.48	99.63	99.48	99.48	99.33	99.41	99.26	99.04	98.81
A16-0765/NM/Eddy/Bat_2013	88.3	88.59	88.3	88.52	88.67	88.89	89.56	89.33	88.52	88.52	88.74	88.59	87.48	87.56	87.7	87.56	87.48	87.85	87.78	88.15	88.15	87.63	87.93	87.85	87.56	87.48	87.26	87.26	87.56	87.33	87.04	87.11	86.89	87.19	86.81	86.96	86.96	85.93	99.56		99.48	99.63	99.48	99.48	99.33	99.41	99.26	99.04	98.81
A16-0759/NM/Rio Arriba/Bat_2015	88.37	88.67	88.37	88.59	88.74	88.96	89.48	89.41	88.74	88.74	88.81	88.52	87.56	87.63	87.78	87.63	87.56	87.93	87.85	88.22	88.15	87.7	87.85	87.93	87.63	87.41	87.19	87.19	87.48	87.26	86.96	87.04	86.81	87.11	86.59	86.89	87.04	85.85	99.48	99.48		99.7	99.56	99.56	99.41	99.48	99.33	99.11	98.89
GU644712/AZ/Lcinereus_2005	88.37	88.67	88.37	88.59	88.74	88.96	89.48	89.41	88.59	88.59	88.81	88.67	87.56	87.63	87.78	87.63	87.56	87.93	87.85	88.22	88.15	87.7	88	87.93	87.63	87.41	87.19	87.19	87.48	87.26	86.96	87.04	86.81	87.11	86.59	86.89	87.04	85.85	99.63	99.63	99.7		99.85	99.85	99.7	99.78	99.63	99.41	99.19
GU644730/ID/Lnoctivagans_2005	88.37	88.67	88.37	88.59	88.74	88.96	89.48	89.41	88.59	88.59	88.81	88.67	87.56	87.63	87.78	87.63	87.56	87.78	87.85	88.22	88.3	87.7	88	87.93	87.63	87.41	87.19	87.19	87.48	87.26	86.96	87.04	86.81	87.11	86.59	86.89	87.04	85.85	99.48	99.48	99.56	99.85		99.85	99.7	99.78	99.63	99.41	99.19
GU644715/ID/Lcinereus_2005	88.52	88.81	88.52	88.59	88.74	88.96	89.48	89.41	88.59	88.59	88.81	88.67	87.56	87.63	87.78	87.63	87.56	87.78	87.85	88.22	88.15	87.7	88	87.93	87.63	87.56	87.33	87.33	87.63	87.41	87.11	87.19	86.96	87.26	86.74	87.04	87.19	86	99.48	99.48	99.56	99.85	99.85		99.85	99.78	99.63	99.41	99.19
A16-0760/NM/Taos/Bat_2015	88.52	88.81	88.52	88.59	88.59	88.81	89.33	89.26	88.44	88.44	88.67	88.52	87.41	87.48	87.63	87.48	87.41	87.63	87.7	88.07	88	87.56	87.85	87.78	87.48	87.41	87.19	87.19	87.48	87.26	86.96	87.04	86.81	87.11	86.59	87.04	87.19	86	99.33	99.33	99.41	99.7	99.7	99.85		99.78	99.48	99.26	99.04
JQ685947/TN/Lcinereus_2004	88.44	88.74	88.44	88.67	88.81	88.89	89.41	89.33	88.52	88.52	88.74	88.59	87.48	87.56	87.7	87.56	87.48	87.7	87.78	88.15	88.07	87.78	88.07	88	87.7	87.48	87.26	87.26	87.56	87.33	87.04	87.11	86.89	87.19	86.52	87.11	87.11	85.93	99.41	99.41	99.48	99.78	99.78	99.78	99.78		99.56	99.48	99.11
A16-0766/NM/Quay/Bat_2015	88.3	88.59	88.3	88.52	88.67	88.89	89.41	89.33	88.52	88.52	88.74	88.74	87.63	87.7	87.85	87.7	87.63	87.85	87.93	88.15	88.07	87.78	88.07	88	87.7	87.33	87.11	87.11	87.41	87.19	86.89	86.96	86.74	87.04	86.52	86.81	86.89	85.78	99.26	99.26	99.33	99.63	99.63	99.63	99.48	99.56		99.19	98.96
AF394884/GA/Clayton_1982	88.37	88.81	88.37	88.59	88.89	88.96	89.48	89.41	88.74	88.89	88.96	88.81	87.7	87.78	87.93	87.78	87.7	87.93	88	88.37	88.3	88.15	88.3	88.37	87.93	87.7	87.48	87.48	87.78	87.56	87.26	87.33	87.11	87.41	86.74	87.19	87.33	86.15	99.04	99.04	99.11	99.41	99.41	99.41	99.26	99.48	99.19		99.04
A16-0756/NM/Bernadillo/Bat_2015	88.3	88.59	88.3	88.59	88.37	88.59	89.33	89.19	88.44	88.44	88.81	88.67	87.78	87.85	88	87.85	87.78	88	88.15	88.59	88.3	87.63	88.07	87.85	87.7	87.48	87.26	87.26	87.56	87.33	87.04	87.11	86.89	87.04	86.67	86.74	87.11	85.78	98.81	98.81	98.89	99.19	99.19	99.19	99.04	99.11	98.96	99.04
A16-0758/NM/Rio Arriba/Bat_2015	87.93	88.22	87.93	88.3	88.52	88.81	88.89	88.96	88.3	88.22	88.52	88.37	87.26	87.33	87.48	87.33	87.26	87.48	87.7	88.22	87.85	87.56	87.85	87.7	87.33	87.48	87.26	87.26	87.56	87.33	87.04	87.11	86.89	87.19	86.67	86.81	87.11	85.7	98.3	98.3	98.37	98.67	98.67	98.67	98.52	98.59	98.52	98.52	98.52
GU644728/TX/Lintermedius_2003	88.3	88.59	88.3	88.52	88.67	88.89	89.56	89.19	88.59	88.59	89.04	88.81	87.56	87.63	87.78	87.63	87.56	87.78	87.63	87.93	87.85	87.85	88.15	88.07	87.78	87.7	87.48	87.48	87.78	87.56	87.26	87.33	87.11	87.41	87.04	87.33	87.48	86.3	97.33	97.48	97.26	97.56	97.56	97.56	97.41	97.48	97.56	97.41	97.19
JQ685910/TX/Lxanthinus_2002	88.15	88.44	88.15	88.37	88.59	88.81	89.41	89.04	88.44	88.44	88.89	88.67	87.41	87.48	87.63	87.48	87.41	87.63	87.48	87.78	87.7	87.7	88	87.93	87.63	87.56	87.33	87.33	87.63	87.41	87.11	87.19	86.96	87.26	86.89	87.19	87.33	86.15	97.19	97.33	97.11	97.41	97.41	97.41	97.26	97.33	97.41	97.26	97.04
GU644643/AZ/Efuscus_2005	88.22	88.52	88.22	88.44	88.59	88.81	89.48	89.26	88.52	88.52	88.96	88.74	87.63	87.7	87.85	87.7	87.63	87.85	87.7	88	87.78	87.78	88.07	88	87.7	87.63	87.41	87.41	87.7	87.48	87.33	87.26	87.04	87.33	86.96	87.26	87.41	86.22	97.26	97.41	97.19	97.48	97.48	97.48	97.33	97.41	97.48	97.33	97.11
GU644740/CA/Lxanthinus_2004	88.59	88.89	88.59	88.81	88.96	89.19	89.85	89.48	88.74	88.74	89.19	89.11	87.85	87.93	88.07	87.93	87.85	88.07	87.93	88.22	88.15	88	88.3	88.22	87.93	88	87.78	87.78	88.07	87.85	87.56	87.63	87.41	87.7	87.33	87.63	87.78	86.59	97.48	97.63	97.41	97.56	97.56	97.56	97.41	97.48	97.56	97.41	97.19
JQ685900/FL/Lseminolus_2003	88.37	88.81	88.52	88.67	88.22	88.44	89.19	88.81	88.52	88.37	88.81	89.04	87.41	87.48	87.63	87.48	87.41	87.63	87.56	87.63	87.41	87.56	87.85	87.78	87.63	87.63	87.41	87.41	87.7	87.56	87.26	87.33	87.11	87.41	86.89	86.81	87.11	86.3	97.11	97.26	97.19	97.48	97.48	97.48	97.33	97.41	97.48	97.48	97.19
KY203114/Canada/Mleibii_2006	88.37	88.81	88.52	88.67	88.15	88.37	89.04	88.67	88.3	88.3	88.81	88.74	87.41	87.48	87.63	87.48	87.41	87.63	87.56	87.63	87.41	87.41	87.7	87.78	87.48	87.63	87.41	87.41	87.7	87.56	87.26	87.33	87.11	87.41	86.89	86.67	86.96	86.15	97.11	97.26	97.19	97.48	97.48	97.48	97.33	97.41	97.48	97.48	97.19
GU644732/GA/Lseminolus_2003	88.37	88.81	88.52	88.67	88.44	88.52	89.19	88.81	88.59	88.59	89.11	88.89	87.7	87.78	87.93	87.78	87.7	87.93	87.85	87.93	87.7	87.7	87.85	87.93	87.78	88.07	87.85	87.85	88.15	88	87.7	87.78	87.56	87.85	87.19	87.11	87.26	86.44	97.26	97.41	97.33	97.63	97.63	97.63	97.48	97.7	97.63	97.78	97.33
GU644698/FL/Lborealis_2003	88.3	88.74	88.44	88.59	88.22	88.44	89.11	88.74	88.52	88.37	89.04	88.67	87.48	87.56	87.7	87.56	87.48	87.7	87.63	87.7	87.48	87.26	87.56	87.48	87.33	87.56	87.33	87.33	87.63	87.48	87.19	87.26	87.04	87.33	86.81	86.59	87.04	86.07	97.19	97.33	97.26	97.56	97.56	97.56	97.41	97.48	97.56	97.56	97.26
AF394885/FL/Escambia/Lborealis_1988	88.59	89.04	88.59	88.67	88.74	88.74	89.04	88.81	88.37	88.37	88.89	88.81	87.41	87.48	87.78	87.48	87.41	87.63	87.85	88.07	88	88.15	88.3	87.93	87.93	87.41	87.19	87.19	87.48	87.26	86.81	87.04	86.96	87.11	86.44	86.81	86.89	86.37	96.81	96.96	96.89	97.19	97.19	97.19	97.19	97.41	97.19	97.33	96.81
AF394886/TX/Walter/Lborealis_1986	88.3	88.74	88.3	88.52	88.89	88.96	89.19	88.96	88.3	88.3	88.81	88.74	87.63	87.7	87.85	87.7	87.63	87.85	88.07	88.3	88.3	87.85	88.15	87.78	87.78	87.26	87.04	87.04	87.33	87.11	86.81	86.81	86.74	86.89	86.22	86.59	86.89	86	97.04	97.19	97.11	97.41	97.41	97.41	97.41	97.63	97.41	97.56	97.04
GU644737/TX/Lseminolus_2003	88.52	88.96	88.52	88.74	89.04	89.11	89.33	89.41	88.59	88.74	89.19	89.11	87.7	87.63	87.78	87.78	87.7	87.93	88.15	88.22	88.07	87.85	88.3	87.93	87.78	87.78	87.56	87.56	87.85	87.63	87.33	87.41	87.33	87.48	86.81	86.96	87.11	86.44	96.96	97.11	97.04	97.33	97.33	97.33	97.33	97.56	97.33	97.48	96.96
JQ685919/NJ/Lborealis_2005	88.67	89.11	88.67	89.04	88.74	88.81	89.04	89.11	88.59	88.74	89.19	89.11	87.63	87.56	87.7	87.7	87.63	87.93	88.07	88.15	88	87.93	88.37	88	87.85	87.85	87.63	87.63	87.93	87.7	87.41	87.48	87.41	87.56	86.74	87.26	87.41	86.74	96.96	97.11	97.04	97.33	97.33	97.33	97.33	97.56	97.33	97.48	96.96
GU644707/TX/Lborealis_2003	88.96	89.41	88.96	88.89	89.19	89.26	89.85	89.41	89.19	89.26	89.33	89.56	87.63	87.56	87.7	87.7	87.63	87.85	87.78	88	87.93	87.7	88	88	87.7	88.15	87.93	88.07	88.22	88	87.63	87.63	87.56	87.7	87.04	87.48	87.63	86.37	96.3	96.44	96.37	96.67	96.67	96.81	96.81	96.89	96.74	96.81	96.3
GU644709/TX/Lborealis_2004	88.89	89.33	88.89	88.96	89.11	89.19	89.78	89.33	88.96	89.04	89.26	89.48	87.56	87.48	87.63	87.63	87.56	87.78	87.7	87.93	87.85	87.63	87.93	87.93	87.63	88.22	88	88.15	88.3	88.07	87.7	87.7	87.63	87.78	87.11	87.56	87.7	86.44	96.52	96.67	96.59	96.89	96.89	97.04	97.04	97.11	96.96	97.04	96.52
GU644736/TX/Lseminolus_2002	88.81	89.26	88.81	88.89	88.89	88.96	89.56	89.26	88.89	88.96	89.04	89.26	87.33	87.26	87.41	87.41	87.33	87.56	87.48	87.7	87.63	87.41	87.7	87.85	87.41	88.15	87.93	88.07	88.22	88	87.63	87.63	87.56	87.7	87.04	87.48	87.78	86.52	96.3	96.44	96.37	96.67	96.67	96.81	96.81	96.89	96.74	96.81	96.3
JQ685902/TN/Lborealis_2005	88.81	89.26	88.81	88.89	88.89	88.96	89.56	89.11	88.74	88.81	89.04	89.26	87.33	87.26	87.41	87.41	87.33	87.56	87.48	87.85	87.7	87.41	87.85	87.7	87.56	88	87.78	87.93	88.07	88	87.48	87.48	87.41	87.56	86.89	87.48	87.63	86.22	96.15	96.3	96.22	96.52	96.52	96.67	96.67	96.74	96.59	96.67	96.3
GU644705/TN/Lborealis_2004	88.59	89.04	88.59	88.67	88.74	88.81	89.41	88.96	88.67	88.67	88.89	89.11	87.41	87.33	87.48	87.48	87.41	87.48	87.48	87.63	87.56	87.26	87.56	87.56	87.26	87.93	87.7	87.85	88	87.78	87.41	87.41	87.33	87.48	86.81	87.19	87.41	86.15	96.37	96.52	96.44	96.74	96.74	96.89	96.89	96.96	96.81	96.89	96.37
A17-0180/NM/San Miguel/Bat_2011	89.93	90.22	89.93	90	89.93	90.15	90.3	90.67	89.48	89.33	90.07	90.15	89.04	89.11	89.11	89.19	89.11	89.33	89.26	89.26	88.96	89.04	89.19	89.19	89.26	89.11	88.89	88.89	89.19	88.96	88.67	88.81	88.59	88.89	88.52	88.3	88.15	87.48	94.52	94.59	94.52	94.81	94.96	94.81	94.67	94.74	94.89	94.81	94.59
GU644748/MI/Mlucifugus_2005	90.07	90.37	90.07	90.15	90.07	90.3	90.44	90.81	89.78	89.63	90.37	90.3	89.19	89.26	89.26	89.33	89.26	89.48	89.41	89.41	89.11	89.19	89.33	89.33	89.41	89.11	88.89	88.89	89.19	88.96	88.67	88.81	88.59	88.89	88.52	88.44	88.3	87.48	94.59	94.67	94.59	94.89	95.04	94.89	94.74	94.81	94.96	94.89	94.67
AF394879/CA/Human_1994	90.22	90.52	90.22	90.3	90.22	90.44	90.59	90.96	89.93	89.63	90.37	90.37	89.26	89.33	89.33	89.41	89.33	89.56	89.48	89.56	89.26	89.26	89.41	89.41	89.48	89.11	88.89	88.89	89.19	88.96	88.67	88.81	88.59	88.89	88.52	88.59	88.44	87.63	94.52	94.59	94.52	94.81	94.96	94.81	94.67	94.74	94.81	94.81	94.59
KY203107/Canada/Lnoctivagans_2005	90.3	90.59	90.3	90.37	90.44	90.67	90.81	91.19	90	89.85	90.44	90.52	89.41	89.48	89.48	89.56	89.48	89.7	89.78	89.78	89.33	89.56	89.7	89.7	89.78	89.19	88.96	88.96	89.26	89.04	88.74	88.89	88.67	88.96	88.59	88.74	88.59	87.63	94.44	94.52	94.44	94.74	94.89	94.74	94.59	94.67	94.81	94.74	94.52
AF394880/NY/Westchester/Lnoctivagans_1984	90.15	90.59	90.15	90.22	90	90.22	90.37	90.74	89.7	89.56	90.15	90.22	89.26	89.33	89.33	89.41	89.33	89.56	89.48	89.48	89.19	89.11	89.26	89.41	89.33	88.89	88.67	88.67	88.96	88.74	88.44	88.59	88.37	88.67	88.3	88.37	88.52	87.48	94.44	94.52	94.44	94.74	94.89	94.74	94.59	94.67	94.81	94.89	94.52
JQ685895/WA/Lnoctivagans_2003	90.07	90.52	90.07	90.15	89.93	90.15	90.3	90.81	89.78	89.48	90.07	90.15	89.04	89.11	89.11	89.19	89.11	89.33	89.26	89.26	89.11	89.04	89.19	89.33	89.26	88.81	88.59	88.59	88.89	88.67	88.37	88.52	88.3	88.59	88.22	88.3	88.3	87.41	94.37	94.44	94.37	94.67	94.81	94.67	94.52	94.59	94.74	94.81	94.44
AF351837/Canada/Mlucifugus_1979	89.7	90	89.7	89.78	90.15	90.37	90.52	90.89	89.78	89.56	90	90.37	89.11	89.04	89.04	89.26	89.19	89.41	89.33	89.48	89.11	89.26	89.41	89.41	89.48	89.41	89.19	89.04	89.48	89.26	88.96	89.11	88.89	89.19	88.96	89.11	88.81	87.63	94.52	94.59	94.52	94.81	94.96	94.81	94.67	94.74	94.89	94.81	94.59
AF351841/Canada/Lnoctivagans_1980	89.41	89.7	89.41	89.48	90	90.22	90.74	90.74	89.48	89.33	89.63	90.22	88.96	88.89	88.89	89.11	89.04	89.26	89.19	89.33	88.89	88.89	89.04	89.19	89.11	89.04	88.81	88.67	89.11	88.89	88.59	88.74	88.67	88.81	88.59	88.52	88.37	87.93	94.52	94.44	94.37	94.52	94.67	94.52	94.37	94.44	94.59	94.52	94.3
AF394881/AR/Houston/Psubflavus_1991	89.85	90.15	89.85	89.93	90	90.22	90.67	90.81	89.56	89.41	90	90	88.96	88.89	88.89	89.11	89.04	89.33	89.19	89.41	88.96	88.81	88.96	89.11	89.04	89.26	89.04	88.89	89.33	89.11	88.81	88.96	88.74	89.04	88.52	88.59	88.44	87.93	94.37	94.52	94.44	94.74	94.81	94.67	94.52	94.59	94.67	94.67	94.44
GU644758/TX/Psubflavus_2004	90	90.3	90	90.07	90.15	90.37	90.81	90.96	89.7	89.56	90.15	90.15	89.04	88.96	88.96	89.19	89.11	89.41	89.26	89.48	89.04	88.81	88.96	89.11	89.04	89.41	89.19	89.04	89.48	89.26	88.96	89.11	88.89	89.19	88.67	88.74	88.59	88.07	94.22	94.37	94.3	94.59	94.67	94.52	94.37	94.44	94.52	94.52	94.3
JQ685922/TN/Psubflavus_2005	89.93	90.22	89.93	90.07	89.93	90.15	90.59	90.74	89.48	89.48	89.93	89.93	88.96	88.89	88.89	89.11	89.04	89.33	89.19	89.56	88.96	88.89	88.89	89.04	88.96	89.19	88.96	88.81	89.26	89.04	88.74	88.89	88.67	88.96	88.59	88.52	88.52	87.93	94.22	94.3	94.22	94.52	94.59	94.44	94.3	94.37	94.37	94.44	94.22
GU644757/IN/Psubflavus_2004	90.07	90.37	90.07	90.15	90.22	90.44	90.74	91.04	89.78	89.63	90.22	90.22	89.04	88.96	88.96	89.19	89.11	89.41	89.26	89.48	89.04	88.89	89.04	89.33	89.26	89.33	89.11	88.96	89.41	89.19	88.89	89.04	88.81	89.11	88.74	88.96	88.81	88	94.37	94.44	94.37	94.52	94.59	94.44	94.3	94.37	94.44	94.44	94.22
AF394882/TN/Human_1994	89.48	89.78	89.48	89.56	89.63	89.85	90.15	90.44	89.19	89.04	89.63	89.63	88.52	88.44	88.44	88.67	88.59	88.89	88.74	88.96	88.52	88.81	88.96	89.11	89.04	89.04	88.81	88.67	89.11	88.89	88.59	88.74	88.52	88.81	88.59	88.74	88.59	87.85	94.07	94.15	94.07	94.37	94.44	94.3	94.15	94.22	94.3	94.3	94.07
A15-0755/NM/Lincoln/Gray_fox_2015	90	90.3	90.07	90.3	89.85	90.15	90.44	90.52	90.22	90	90.44	91.26	90	89.93	89.93	90.15	90.07	90.3	90.22	90.22	89.26	88.74	88.74	88.74	88.81	88.89	88.67	88.67	88.96	88.81	88.74	88.67	88.59	88.74	88.07	87.93	88	87.11	90.81	91.11	90.89	91.04	91.19	91.04	90.89	90.96	90.96	91.04	90.81
A19-2238/NM/Lincoln/Gray_Fox_2019	89.93	90.22	90	90.22	89.78	90.07	90.37	90.44	90.15	89.93	90.37	91.19	90	89.93	89.93	90.15	90.07	90.3	90.22	90.22	89.26	88.67	88.67	88.67	88.74	88.81	88.59	88.59	88.89	88.74	88.67	88.59	88.52	88.67	88	87.85	87.93	87.04	90.74	91.04	90.81	90.96	91.11	90.96	90.81	90.89	90.89	90.96	90.74
AF394878/FL/Sarasota/Lintermedius_1988	90.22	90.52	90	89.78	90.3	90.67	90	90.59	89.48	89.56	90.44	90.07	89.11	89.04	89.04	89.26	89.19	89.56	89.19	90.15	89.56	88.74	88.74	89.11	89.19	89.19	88.96	88.89	89.26	89.33	89.19	89.33	89.26	89.26	89.04	88.89	88.96	87.85	89.33	89.26	89.33	89.48	89.48	89.33	89.19	89.26	89.33	89.41	89.11
GU644725/FL/Lintermedius_2001	90.3	90.59	90.22	90	90.22	90.59	89.93	90.52	89.56	89.7	90.37	90.59	88.89	88.81	88.81	89.04	88.96	89.48	89.11	89.7	89.33	88.89	88.74	89.11	89.19	89.48	89.26	89.19	89.56	89.63	89.33	89.48	89.41	89.41	89.33	89.33	89.41	88.07	89.56	89.48	89.56	89.7	89.7	89.56	89.41	89.48	89.63	89.63	89.33
GU644722/FL/Lintermedius_2001	90.15	90.44	90.07	89.93	90.44	90.74	89.93	90.52	89.56	89.7	90.37	90.3	88.81	88.74	88.74	88.96	88.89	89.41	89.04	89.63	89.41	88.89	88.89	89.26	89.33	89.19	88.96	88.89	89.26	89.33	89.19	89.33	89.26	89.26	89.19	89.04	89.11	88.07	89.41	89.33	89.41	89.56	89.56	89.41	89.26	89.33	89.48	89.48	89.19
JQ685916/FL/Lintermedius_2002	90.37	90.67	90.3	90.07	90.67	90.96	90.15	90.74	89.78	89.93	90.59	90.52	89.04	88.81	88.81	89.19	89.11	89.63	89.26	89.85	89.63	89.11	89.11	89.48	89.56	89.19	88.96	88.89	89.26	89.33	89.19	89.33	89.26	89.26	89.19	89.04	89.11	88.22	89.26	89.19	89.26	89.41	89.41	89.26	89.11	89.19	89.33	89.33	89.04
GU644724/FL/Lintermedius_2001	90.3	90.59	90.22	90	90.59	90.89	90.07	90.67	89.7	89.85	90.52	90.44	88.96	88.89	88.89	89.11	89.04	89.56	89.19	89.78	89.41	88.89	88.89	89.26	89.33	89.33	89.11	89.04	89.41	89.48	89.33	89.48	89.41	89.41	89.33	89.33	89.41	88.22	89.56	89.48	89.56	89.7	89.7	89.56	89.41	89.48	89.63	89.63	89.33
SM871/FL/Lintermedius_1988	90.44	90.74	90.37	90.15	90.59	90.89	90.07	90.67	89.85	90	90.67	90.59	88.96	88.89	88.89	89.11	89.04	89.56	89.19	89.78	89.41	88.89	88.89	89.26	89.33	89.48	89.26	89.19	89.56	89.63	89.48	89.63	89.56	89.56	89.33	89.48	89.56	88.37	89.56	89.48	89.56	89.7	89.7	89.56	89.41	89.48	89.63	89.63	89.33
SM873/FL/Lintermedius_1988	90.3	90.59	90.22	90	90.44	90.74	89.93	90.52	89.7	89.85	90.52	90.44	88.96	88.89	88.89	89.11	89.04	89.56	89.19	89.78	89.41	88.89	88.89	89.26	89.33	89.19	88.96	88.89	89.26	89.33	89.33	89.33	89.26	89.26	89.19	89.19	89.26	88.07	89.56	89.48	89.56	89.7	89.7	89.56	89.41	89.48	89.63	89.63	89.33
GU644726/FL/Lintermedius_2004	90.22	90.52	90.15	89.93	90.15	90.44	89.78	90.37	89.41	89.56	90.22	90.3	88.81	88.74	88.74	88.96	88.89	89.41	89.04	89.63	89.26	88.74	88.74	89.11	89.19	89.04	88.81	88.59	89.11	89.19	89.19	89.19	88.96	89.11	89.04	89.04	89.26	88.22	89.7	89.63	89.7	89.85	89.85	89.7	89.56	89.63	89.78	89.78	89.48
SM870/FL/Lintermedius_1988	90.15	90.44	90.07	89.85	90.44	90.74	90.07	90.67	89.56	89.7	90.37	90.44	88.81	88.74	88.74	88.96	88.89	89.41	89.04	89.63	89.26	88.74	88.74	89.11	89.19	89.33	89.11	88.89	89.41	89.48	89.33	89.48	89.26	89.41	89.33	89.48	89.7	88.37	90	89.93	90	90.15	90.15	90	89.85	89.93	90.07	90.07	89.78
JQ685915/TX/Lintermedius_2002	89.41	89.63	89.26	89.26	89.63	90	89.56	90.15	89.19	89.04	89.7	89.48	89.11	89.04	89.04	89.26	89.19	89.56	89.04	89.41	89.11	87.93	87.93	88.22	88.44	88.67	88.44	88.52	88.74	88.74	88.67	88.74	88.67	88.81	88.44	88.52	88.52	87.85	88.3	88.37	88.44	88.44	88.44	88.3	88.15	88.22	88.37	88.37	88.07
JQ685958/AZ/Skunk_2001	92.37	92.52	92.37	92	91.93	92.15	92.3	92.67	91.56	91.33	92.22	92.67	91.04	90.96	90.96	91.19	91.11	91.33	91.11	91.41	91.26	91.04	91.04	91.11	91.48	90.96	90.74	90.67	90.89	90.81	90.44	90.59	90.67	90.37	90.15	90.96	90.74	89.7	89.85	89.78	89.85	90	90.15	90	89.85	89.93	89.93	90.15	89.93
JQ685911/AZ/Flagstaff/Skunk 2001	92.44	92.59	92.44	92.07	91.85	92.07	92.22	92.59	91.63	91.41	92.3	92.74	91.11	91.04	91.04	91.26	91.19	91.41	91.19	91.48	91.33	91.11	91.11	91.19	91.56	90.89	90.67	90.59	90.81	90.74	90.37	90.52	90.59	90.3	90.07	90.89	90.67	89.63	89.93	89.85	89.93	90.07	90.22	90.07	89.93	90	90	90.22	90
JQ685960/AZ/Flagstaff/Efuscus 2001	92.52	92.67	92.52	92.15	91.93	92.15	92.15	92.52	91.56	91.33	92.22	92.67	91.04	90.96	90.96	91.19	91.11	91.33	91.11	91.41	91.26	91.04	91.04	91.11	91.48	90.81	90.59	90.52	90.74	90.67	90.3	90.44	90.52	90.22	90	90.81	90.59	89.7	90	89.93	90	90.15	90.3	90.15	90	90.07	90.07	90.3	90.07
JQ685950/AZ/Flagstaff/Efuscus 2001	92.44	92.59	92.44	92.07	91.85	92.07	92.22	92.59	91.48	91.26	92.3	92.74	91.04	90.96	90.96	91.19	91.11	91.33	91.11	91.41	91.19	91.11	91.11	91.19	91.56	90.89	90.67	90.59	90.81	90.74	90.44	90.52	90.59	90.3	90.07	90.89	90.81	89.63	90.07	90	90.07	90.22	90.37	90.22	90.07	90.15	90.15	90.37	90.15
A15-1838/NM/Sierra/Bat_2009	92.52	92.67	92.37	92.15	91.48	91.7	91.85	92.37	91.41	91.19	92.22	92.67	90.96	90.89	90.89	91.11	91.04	91.26	91.04	91.19	91.19	90.81	90.81	90.81	91.19	90.96	90.74	90.67	90.89	90.96	90.59	90.74	90.81	90.52	90.15	90.81	90.59	89.56	89.85	89.78	89.85	90	90.15	90	89.85	89.93	89.93	90.15	89.93
GU644642/AZ/Efuscus_2004	92.59	92.74	92.52	92.22	91.85	92.07	92.37	92.59	91.33	91.11	92.15	92.74	91.26	91.19	91.19	91.41	91.33	91.56	91.33	91.63	91.48	91.26	91.26	91.19	91.56	91.11	90.89	90.81	91.04	91.04	90.67	90.81	90.89	90.59	90.22	90.89	90.74	89.56	90.3	90.3	90.37	90.52	90.67	90.52	90.37	90.44	90.44	90.67	90.44
JQ685928/AZ/Flagstaff/Gray fox 2009	92.3	92.59	92.44	92.07	91.7	91.93	92.07	92.59	91.19	90.96	92	92.59	90.96	90.89	90.89	91.11	91.04	91.26	91.04	91.19	91.19	90.96	90.96	91.04	91.41	90.81	90.59	90.52	90.74	90.74	90.37	90.52	90.59	90.3	90.07	90.74	90.52	89.33	90.22	90.15	90.22	90.37	90.52	90.37	90.22	90.3	90.3	90.52	90.3
AF394887/CA/Lake/Efuscus_1987	92.07	92.22	92.07	91.56	92.22	92.44	92.59	92.44	91.56	91.33	92.22	92.37	90.96	90.74	90.74	91.11	91.04	91.26	91.04	91.11	91.11	90.96	90.96	91.04	91.11	90.67	90.44	90.37	90.59	90.44	90.15	90.44	90.37	90.07	90	90.52	90.15	89.11	89.78	89.85	89.78	89.78	89.93	89.78	89.63	89.7	89.7	89.78	89.63
GU644645/CA/Efuscus_2002	92.3	92.44	92.3	91.78	92	92.22	92.52	92.52	91.63	91.33	92.3	92.59	90.96	90.74	90.74	91.11	91.04	91.26	91.04	91.11	91.11	91.19	91.19	91.26	91.33	90.96	90.74	90.67	90.89	90.74	90.44	90.74	90.67	90.37	90.3	90.67	90.3	89.26	89.93	90	89.93	89.93	90.07	89.93	89.78	89.85	89.85	89.93	89.78
JQ685977/OR/Grayfox_2010	91.85	92	91.7	91.33	92	92.07	92.37	92.37	91.26	91.11	91.93	92.15	90.74	90.52	90.52	90.89	90.81	91.04	90.67	90.74	90.67	90.59	90.59	90.81	90.89	90.52	90.3	90.22	90.44	90.44	90.22	90.3	90.22	89.93	89.85	90.22	90.07	89.04	89.56	89.63	89.56	89.56	89.7	89.56	89.41	89.48	89.48	89.56	89.41
GU644693/WA/Efuscus_2005	92.37	92.52	92.22	91.85	92.07	92.3	92.44	92.59	91.48	91.19	92.37	92.37	91.19	91.11	91.11	91.33	91.26	91.56	91.26	91.48	91.33	91.11	91.11	91.19	91.41	90.89	90.67	90.59	90.81	90.81	90.52	90.67	90.59	90.3	90.22	90.3	90.3	89.48	89.93	90	89.93	89.93	90	89.85	89.7	89.78	89.78	89.85	89.7
GU644751/AZ/Myumanensis_2004	90.37	90.67	90.52	90.3	90.59	90.81	91.56	91.26	90.52	90.3	91.11	91.11	89.33	89.41	89.41	89.48	89.41	89.78	89.56	89.78	89.41	90.44	90.44	90.52	90.74	89.48	89.26	89.19	89.41	89.26	89.19	89.11	89.04	89.04	88.96	89.33	88.37	87.85	89.11	89.19	88.96	88.96	89.11	88.96	88.81	88.89	89.04	88.96	88.81
GU644752/CA/Myumanensis_2004	90.44	90.89	90.74	90.52	91.11	91.33	92.07	91.63	90.89	90.67	91.33	91.48	89.7	89.78	89.78	89.85	89.78	90.15	89.93	90	89.63	90.81	90.81	90.89	91.11	89.48	89.26	89.19	89.41	89.26	89.19	89.11	89.04	89.04	88.81	89.19	88.37	87.85	89.33	89.41	89.19	89.19	89.33	89.19	89.04	89.11	89.26	89.19	89.04
A16-0745/NM/San Juan/Skunk_2004	91.41	91.56	91.63	91.26	90.81	90.89	91.19	91.11	90.67	90.81	91.26	91.11	89.93	90	90	90.07	90	90.37	89.93	90.52	90	89.48	89.41	89.56	89.93	90	89.78	89.56	89.93	90.15	90	89.85	89.63	89.85	89.26	89.63	89.63	88.59	89.19	89.19	89.26	89.26	89.26	89.26	89.11	89.19	89.19	89.41	89.26
A16-0753/NM/Valencia/Dog_2013	91.26	91.41	91.48	91.11	90.67	90.74	91.04	90.96	90.52	90.67	91.26	90.96	89.78	89.85	89.85	89.93	89.85	90.22	89.78	90.37	89.85	89.63	89.56	89.7	90.07	90	89.78	89.56	89.93	90.15	90	89.85	89.63	89.85	89.26	89.63	89.63	88.59	89.04	89.04	89.11	89.11	89.11	89.11	88.96	89.04	89.04	89.26	89.11
KM594034/Brazil/Nlaticaudatus_2010	91.26	91.41	91.48	91.26	90.67	90.74	90.89	90.96	90.44	90.74	91.11	90.96	90	90.07	90.07	90.07	90	90.22	90.22	90.81	90.15	89.56	89.48	89.63	90	89.7	89.48	89.26	89.63	89.85	89.7	89.56	89.33	89.56	88.96	89.33	89.48	88.37	89.11	89.11	89.19	89.19	89.19	89.19	89.04	89.11	89.11	89.33	89.26
KM594036/Brazil/Nlaticaudatus_2010	91.33	91.48	91.56	91.33	90.59	90.67	90.81	90.89	90.52	90.81	91.19	91.04	89.93	90	90	90	89.93	90.15	90.15	90.74	90.07	89.78	89.56	89.7	90.07	89.78	89.56	89.33	89.7	89.93	89.63	89.63	89.41	89.63	89.04	89.41	89.56	88.44	89.04	89.04	89.11	89.11	89.11	89.11	88.96	89.04	89.04	89.26	89.19
DQ886041/NY/Westchester/Raccoon_2003	86.44	86.67	86.96	85.93	86.52	86.96	86.67	86.74	86.44	86.59	87.26	87.11	87.33	87.26	87.11	87.48	87.56	87.41	87.56	87.56	86.52	85.56	85.41	85.63	86.07	84.74	84.52	84.52	84.67	84.81	84.81	84.89	84.89	84.67	84.3	84.59	84.44	84.07	83.41	83.48	83.56	83.56	83.7	83.7	83.56	83.48	83.78	83.56	83.41
EF508139/PA/Fulton/Raccoon_2004	86.15	86.37	86.67	85.63	86.37	86.81	86.52	86.59	86.3	86.44	87.11	87.04	87.19	87.11	86.96	87.33	87.41	87.26	87.41	87.41	86.37	85.33	85.19	85.41	85.93	84.59	84.37	84.37	84.52	84.67	84.67	84.74	84.74	84.52	84.15	84.44	84.3	83.93	83.26	83.33	83.41	83.41	83.56	83.56	83.41	83.33	83.48	83.41	83.41
A15-1837/NM/Chaves/Skunk_2009	87.26	87.7	87.48	87.26	86.59	86.52	87.04	86.74	86.44	86.67	86.96	87.93	86.96	86.89	86.74	87.11	87.19	86.96	87.11	86.89	86.15	86.37	86.22	86.3	86.67	85.56	85.33	85.33	85.48	85.41	85.19	85.26	85.11	85.26	84.67	84.74	84.52	84.07	84.59	84.59	84.37	84.52	84.52	84.52	84.37	84.59	84.59	84.59	84.37
A15-1843/NM/Chaves/Skunk_2011	87.26	87.7	87.48	87.26	86.59	86.52	87.04	86.74	86.44	86.67	86.96	87.93	86.96	86.89	86.74	87.11	87.19	86.96	87.11	86.89	86.15	86.37	86.22	86.3	86.67	85.56	85.33	85.33	85.48	85.41	85.19	85.26	85.11	85.26	84.67	84.74	84.52	84.07	84.59	84.59	84.37	84.52	84.52	84.52	84.37	84.59	84.59	84.59	84.37
A15-1841/NM/Chaves/Skunk_2010	87.19	87.63	87.41	87.26	86.52	86.44	86.96	86.67	86.37	86.74	86.89	87.85	86.89	86.81	86.67	87.04	87.11	86.89	87.04	86.96	86.07	86.3	86.15	86.22	86.59	85.63	85.41	85.41	85.56	85.48	85.26	85.33	85.19	85.33	84.74	84.67	84.59	84.15	84.52	84.52	84.3	84.44	84.44	84.44	84.3	84.52	84.52	84.52	84.3
A15-1842/NM/Lincoln/Skunk_2011	87.04	87.48	87.26	87.11	86.37	86.3	86.89	86.52	86.37	86.74	86.89	87.85	86.74	86.67	86.52	86.89	86.96	86.74	86.89	86.81	85.93	86.22	86.07	86.15	86.52	85.56	85.33	85.33	85.48	85.41	85.11	85.19	85.04	85.19	84.59	84.74	84.52	84.07	84.37	84.37	84.15	84.3	84.3	84.3	84.15	84.37	84.37	84.37	84.15
JX856036/NE/Cow_2009	86.37	86.81	86.59	86.3	85.93	85.85	86.44	86.07	85.63	85.93	86.07	86.89	86.44	86.52	86.37	86.59	86.67	86.44	86.74	86.52	85.41	86	85.85	85.85	86.07	84.81	84.59	84.59	84.74	84.67	84.74	84.67	84.67	84.37	84.07	84.44	84.52	83.63	84.74	84.74	84.52	84.67	84.67	84.67	84.52	84.74	84.74	84.74	84.52
JX856017/OK/Cow_2009	86.37	86.81	86.59	86.3	86.22	86.15	86.74	86.37	85.7	86	86.22	87.04	86.44	86.37	86.37	86.59	86.52	86.44	86.74	86.52	85.56	86	85.85	85.85	86.07	84.96	84.74	84.74	84.89	84.81	84.74	84.81	84.81	84.52	84.22	84.59	84.67	83.78	84.59	84.59	84.37	84.52	84.52	84.52	84.37	84.59	84.59	84.59	84.37
GU991837/TX/Dog_1968	86.74	87.19	86.96	86.67	86.74	86.81	87.19	86.67	86.37	86.59	86.44	87.19	86.37	86.3	86.15	86.52	86.59	86.67	86.96	86.89	85.7	85.63	85.63	85.93	85.78	84.67	84.44	84.44	84.59	84.52	84.74	84.52	84.37	84.52	84.07	84.59	84.81	84	84.37	84.37	84.15	84.3	84.44	84.44	84.3	84.22	84.37	84.22	84
JX856015/AR/Skunk_2009	86.22	86.67	86.3	86.44	85.78	85.93	86.22	85.85	85.85	86.44	86.67	86.96	86.15	86.07	85.93	86.3	86.37	86.3	86.44	86.37	85.41	85.78	85.48	85.78	86	84.89	84.67	84.67	84.81	84.74	84.81	84.74	84.59	84.59	84.15	84.37	84.37	84.07	83.7	83.85	83.48	83.63	83.78	83.63	83.48	83.7	83.7	83.85	83.48
A16-0750/NM/Eddy/Gray_Fox_2012	87.48	87.93	87.56	87.48	87.04	87.26	87.33	87.41	87.26	87.19	87.56	88.22	87.78	87.7	87.7	87.93	88	87.78	88	87.93	86.96	86.3	86.3	86.59	86.37	85.26	85.04	85.11	85.19	84.96	85.04	84.96	85.04	84.81	84.52	84.59	84.81	84.37	84.67	84.59	84.37	84.52	84.67	84.52	84.37	84.44	84.52	84.44	84.37
EU345002/TX/Skunk_1994	87.7	88	87.63	87.56	86.81	87.04	87.26	87.19	87.56	87.33	87.7	88.44	87.93	87.85	87.85	88.07	88.15	87.93	88.22	88	87.33	86.74	86.74	87.11	86.59	84.96	84.74	84.81	84.89	84.81	84.89	84.81	84.89	84.67	84.37	84.67	84.89	84.22	85.04	85.11	84.74	84.89	85.04	84.89	84.74	84.81	84.89	84.81	84.74
JQ685968/AZ/Skunk_2009	86.22	86.52	86.44	86.07	86	86.07	85.78	85.78	86.15	86	86.37	86.74	86.07	85.85	85.85	86.22	86.15	86.22	86.15	85.85	84.81	84.59	84.74	84.74	84.89	84.89	84.67	84.67	84.81	84.74	84.96	84.74	84.89	84.59	84.22	84.07	84.44	83.63	83.93	83.85	83.63	83.78	83.78	83.78	83.63	83.7	83.93	83.7	83.63
A15-1836/NM/Sierra/Gray_fox_2008	84.89	84.74	85.11	84.81	85.19	85.26	85.26	85.19	84.74	85.11	85.04	85.41	84.59	84.52	84.52	84.59	84.52	84.67	84.59	84.52	83.85	84.44	84.59	84.15	84.52	85.11	84.89	85.11	85.04	84.96	84.89	85.19	85.19	84.96	85.11	84.37	83.78	84	83.93	84	83.56	83.7	83.63	83.56	83.41	83.63	83.56	83.7	83.78
A16-0746/NM/Dona Ana/Gray_Fox_2008	84.81	84.81	85.19	84.89	85.26	85.33	85.33	85.26	84.67	85.04	84.96	85.48	84.74	84.67	84.67	84.74	84.67	84.81	84.74	84.67	84	84.52	84.67	84.22	84.59	84.89	84.67	84.89	84.81	84.74	84.67	84.96	84.96	84.74	84.89	84.3	83.7	83.78	84	84.07	83.63	83.78	83.7	83.63	83.48	83.7	83.63	83.78	83.85
A17-0022/AZ/Pima/Gray fox 2017	85.04	85.04	85.41	85.04	85.33	85.41	85.56	85.33	84.74	85.11	85.04	85.56	84.89	84.81	84.81	84.89	84.81	84.96	84.89	84.81	84.15	84.81	84.81	84.37	84.74	84.81	84.59	84.81	84.74	84.67	84.59	84.96	84.96	84.74	84.89	84.37	83.63	83.7	83.93	84	83.56	83.7	83.63	83.56	83.41	83.63	83.56	83.7	83.78
A17-4105/AZ/Gila/Gray fox 2017	84.96	84.96	85.33	84.96	85.41	85.48	85.63	85.41	84.67	85.04	84.96	85.48	84.89	84.81	84.81	84.89	84.81	84.96	84.89	84.81	84.22	84.59	84.59	84.15	84.52	84.89	84.67	84.89	84.81	84.74	84.67	85.04	85.04	84.81	84.96	84.3	83.56	83.78	83.93	84	83.56	83.7	83.63	83.56	83.41	83.63	83.56	83.7	83.78
JQ685943/AZ/Flagstaff/Gray fox 2009	85.11	85.11	85.48	85.11	85.41	85.48	85.63	85.41	84.81	85.19	85.11	85.63	84.96	84.89	84.89	84.96	84.89	85.04	84.96	84.89	84.22	84.74	84.74	84.3	84.67	84.89	84.67	84.89	84.81	84.74	84.67	84.96	84.96	84.74	84.89	84.3	83.56	83.78	83.85	83.93	83.48	83.63	83.56	83.48	83.33	83.56	83.48	83.63	83.7
A19-0377/AZ/Gray fox 2019	84.81	84.81	85.19	84.81	85.56	85.48	85.48	85.56	84.81	85.19	84.96	85.63	84.96	84.89	84.89	84.96	84.89	85.04	84.81	84.74	84.22	84.3	84.44	84	84.37	85.04	84.81	85.04	84.96	84.89	84.81	85.11	85.11	84.89	85.04	84.3	83.7	83.78	84	84.07	83.63	83.78	83.7	83.63	83.48	83.7	83.63	83.78	83.85
FJ228542/Mexico/Bobcat_1994	85.04	84.89	85.33	84.74	85.26	85.19	85.19	85.11	84.81	85.19	84.96	85.19	84.37	84.3	84.3	84.37	84.3	84.3	84.52	84.44	83.93	84.37	84.52	84.37	84.74	84.74	84.52	84.74	84.67	84.59	84.52	84.81	84.81	84.59	84.74	84.37	83.78	83.7	83.78	83.85	83.41	83.56	83.63	83.56	83.41	83.63	83.41	83.7	83.63
A18-0242/AZCoyote 2018	85.56	85.41	85.85	85.11	85.33	85.26	85.26	85.33	85.11	85.48	85.11	85.56	84.74	84.67	84.67	84.74	84.67	84.67	84.74	84.52	84.15	84.52	84.67	84.52	84.81	84.81	84.59	84.81	84.74	84.67	84.59	84.74	84.74	84.52	84.67	84.3	83.48	83.93	84.07	84.15	83.7	83.85	83.93	83.85	83.7	83.93	83.7	84	83.93
JQ685899/AZ/Gray fox_2009	85.19	85.19	85.26	85.04	85.26	85.33	85.33	85.41	84.81	85.04	84.96	85.78	84.96	84.89	84.89	84.96	84.89	85.04	84.96	84.89	84.37	84.81	84.96	84.52	84.89	84.96	84.74	84.96	84.74	84.81	84.74	84.89	84.89	84.67	84.52	84.37	83.78	84.07	83.63	83.7	83.41	83.56	83.48	83.41	83.26	83.48	83.48	83.56	83.48
A17-0026/AZ/Pima/Gray fox 2017	85.04	85.04	85.11	84.89	85.48	85.41	85.56	85.48	85.04	85.26	85.19	85.93	85.04	84.96	84.96	85.04	84.96	85.11	85.04	84.96	84.3	84.89	85.04	84.59	84.96	85.11	84.89	85.11	85.04	85.04	84.96	85.11	85.04	84.89	85.04	84.52	83.78	83.85	83.85	83.93	83.48	83.63	83.56	83.48	83.33	83.56	83.56	83.63	83.56
FJ228536/TX/Coyote_2007	85.41	85.33	85.7	85.19	85.48	85.56	85.56	85.85	84.74	85.26	85.19	85.63	86.07	86	86.15	86.07	86	86	86.22	86.22	85.48	85.63	85.33	85.41	85.63	84.96	84.74	84.81	84.89	85.04	84.52	85.19	85.19	84.96	84.96	84.74	84.3	83.63	84.74	84.81	84.37	84.52	84.44	84.37	84.22	84.44	84.44	84.52	84.37
FJ228538/TX/Gray fox_2007	85.63	85.56	85.93	85.41	85.7	85.78	85.63	86.07	84.74	85.11	85.19	85.63	86	85.93	86.07	86	85.93	86.22	86.44	86.52	85.78	85.7	85.56	85.48	85.85	84.81	84.59	84.67	84.74	84.89	84.52	85.04	85.04	84.81	84.96	84.67	84	83.56	84.96	85.04	84.59	84.74	84.67	84.59	84.44	84.67	84.67	84.59	84.52
FJ228535/NY/Dog_1950	85.63	85.7	86.07	85.41	86.44	86.59	86.22	86.81	85.63	85.93	86	86.67	86.52	86.44	86.74	86.52	86.44	86.59	86.52	86.52	85.85	85.63	85.48	85.33	85.48	85.33	85.11	85.19	85.26	85.26	84.89	85.56	85.56	85.33	85.48	85.7	85.11	84.44	85.48	85.56	85.11	85.26	85.19	85.26	85.11	85.19	85.19	85.26	84.89
FJ228530/TX/Coyote_1998	86.07	86.15	86.37	86.07	86.3	86.59	86.67	86.59	85.78	86.3	86.3	86.89	86.59	86.67	86.67	86.59	86.52	86.81	86.67	86.52	86.3	86.37	86.22	86.07	86.07	85.19	85.11	85.33	85.26	85.11	85.19	85.41	85.41	85.19	85.33	85.41	84.89	85.11	85.78	85.7	85.41	85.56	85.48	85.41	85.26	85.33	85.48	85.41	85.33
FJ228528/FL/Dog_1994	86	86.07	86.3	86	86.22	86.52	86.74	86.67	86	86.52	86.52	86.96	86.59	86.67	86.67	86.59	86.52	86.81	86.67	86.67	86.22	86.52	86.37	86.15	86.15	85.11	85.04	85.26	85.19	85.04	85.11	85.33	85.33	85.11	85.26	85.33	84.81	85.04	86.15	86.07	85.78	85.93	85.85	85.78	85.63	85.7	85.85	85.78	85.7
FJ228525/Mexico/Dog_2002	86.52	86.44	86.52	86.37	86.3	86.59	86.67	86.67	85.85	86.37	86.37	86.74	86.22	86.3	86.15	86.22	86.15	86.3	86.15	86.15	86.07	86.3	86.15	85.78	85.93	84.96	84.74	84.96	84.89	84.74	84.81	85.04	85.04	84.81	84.81	85.19	84.59	84.96	85.26	85.33	84.89	85.04	84.96	84.89	84.74	84.81	84.81	84.89	84.81
JX855997/SD/Skunk_2009	85.78	85.85	86.22	85.41	86	86.15	86.37	85.78	85.63	86.07	85.78	86.74	85.7	85.48	85.63	85.85	85.78	85.93	86.15	85.7	85.04	85.33	85.33	85.48	85.63	85.85	85.78	85.85	85.93	85.78	85.78	85.78	85.78	85.56	85.7	86.07	85.11	84.96	84.44	84.59	84.15	84.3	84.37	84.3	84.3	84.52	84.37	84.44	84.22
JQ685944/NC/Skunk_1984	85.7	85.85	86.37	85.78	86.07	86.22	86.44	85.93	85.93	86.44	86	87.7	86	85.78	85.93	86	85.93	86.22	86.44	86.15	85.41	85.85	85.7	85.78	85.7	85.7	85.63	85.56	85.78	85.63	85.63	85.78	85.7	85.56	85.56	86.44	85.19	84.52	84.81	84.81	84.52	84.67	84.74	84.67	84.52	84.74	84.74	84.81	84.74
JX855994/AR/Dog_2009	85.56	85.7	86.3	85.48	85.78	85.93	86.15	85.56	85.85	86	85.85	86.96	85.41	85.19	85.33	85.56	85.48	85.78	86	85.63	84.67	85.56	85.56	85.78	85.56	84.96	84.89	84.96	85.04	84.89	85.04	85.04	85.04	84.81	84.81	85.78	84.59	84.37	84.3	84.44	84	84.15	84.07	84	83.85	84.07	84.07	84.15	84.07
JQ685970/CA/Skunk_1974	85.11	85.11	85.63	84.89	86.07	86	86.15	85.7	85.11	85.7	85.33	85.85	85.04	85.11	85.11	85.04	85.11	85.26	85.33	85.19	84.44	84.67	84.67	84.52	84.67	85.56	85.33	85.41	85.48	85.41	85.33	85.7	85.56	85.48	85.63	85.33	84.89	84.22	83.85	83.93	83.78	83.78	83.7	83.63	83.48	83.7	83.7	83.93	83.85
JQ685894/CA/Skunk_1994	85.41	85.63	86.15	85.33	85.7	85.63	85.56	85.63	84.67	85.11	84.89	85.93	85.11	85.19	85.19	85.11	85.19	85.33	85.56	85.11	84.89	84.96	84.96	84.96	84.96	84.3	84.07	84.3	84.22	84	84.15	84.37	84.37	84.15	84.15	84.52	84.3	83.48	84.07	84.15	84	84.15	84.07	84	83.85	84.07	84.07	84.3	84.07
[truncated: 94 more columns]
